# Supplementary material for: Discovery of significant porcine SNPs for swine breed identification by a hybrid of information gain, genetic algorithm, and frequency feature selection technique
Source: BMC Bioinformatics. 2020 May 26;21:216. doi: 10.1186/s12859-020-3471-4 (PMC7251909; doi:10.1186/s12859-020-3471-4)
Supplement: Supplementary file 1 — Additional file 1 The selected PCSNPs from 10 randomly-seeded data sets. There are 341 selected PCSNPs by IG+modified GA+FFS from 10 randomly-seeded data sets. [file 12859_2020_3471_MOESM1_ESM.xlsx]

## Sheet: Sheet1
		Randomly-seeded data set
No	Varname	1	2	3	4	5	6	7	8	9	10	Frequency
1	H3GA0001415_G	1										1
2	DRGA0000632_T		1									1
3	H3GA0055329_G	1										1
4	ASGA0102108_G								1			1
5	H3GA0003450_C							1				1
6	ALGA0008314_T			1								1
7	MARC0034797_T				1							1
8	INRA0007591_T	1										1
9	ASGA0007653_A				1							1
10	ASGA0082602_G						1					1
11	ALGA0011327_C					1						1
12	M1GA0024132_A							1				1
13	ASGA0013067_T								1			1
14	H3GA0009538_C			1								1
15	MARC0085934_C					1						1
16	MARC0011043_C							1				1
17	ASGA0019105_T										1	1
18	ALGA0025679_G					1						1
19	ALGA0025803_T		1									1
20	ASGA0020515_T										1	1
21	MARC0015530_G										1	1
22	M1GA0006222_T								1			1
23	ASGA0022386_C	1										1
24	M1GA0007944_A									1		1
25	MARC0037141_A								1			1
26	ALGA0037050_A									1		1
27	H3GA0021745_A							1				1
28	DIAS0004521_G					1						1
29	ASGA0092986_G	1										1
30	MARC0081452_C		1									1
31	ALGA0105543_A		1									1
32	H3GA0026567_A					1						1
33	ASGA0097122_C				1							1
34	MARC0091463_C								1			1
35	ALGA0104304_A										1	1
36	DRGA0010764_C			1								1
37	ALGA0063426_A					1						1
38	MARC0025918_C	1										1
39	ASGA0054590_G	1										1
40	ALGA0066446_C							1				1
41	ALGA0068297_G							1				1
42	ALGA0069124_G					1						1
43	ALGA0110496_T									1		1
44	MARC0030673_T									1		1
45	ASGA0059227_A					1						1
46	H3GA0037947_T										1	1
47	ASGA0060244_C					1						1
48	ASGA0060262_A					1						1
49	ALGA0123570_A					1						1
50	ASGA0063736_T			1								1
51	H3GA0040730_C			1								1
52	ASGA0064628_A		1									1
53	ALGA0081880_T	1										1
54	ASGA0067052_G	1										1
55	MARC0101508_G				1							1
56	ALGA0085126_C					1						1
57	MARC0051754_G				1							1
58	ALGA0085471_C							1				1
59	ALGA0102569_A								1			1
60	SIRI0000352_A						1					1
61	MARC0049846_C										1	1
62	H3GA0045920_G					1						1
63	MARC0020143_C						1					1
64	H3GA0046295_T					1						1
65	INRA0051430_A	1										1
66	ALGA0090404_G					1						1
67	H3GA0046686_G									1		1
68	ASGA0073809_G	1										1
69	H3GA0049097_A						1					1
70	DRGA0016928_C					1						1
71	H3GA0050854_C				1							1
72	ALGA0007327_T			1							1	2
73	MARC0052175_C								1	1		2
74	INRA0009187_T					1	1					2
75	H3GA0008213_G		1			1						2
76	ALGA0027343_G			1				1				2
77	ALGA0028399_C		1		1							2
78	MARC0019338_A				1						1	2
79	ASGA0027547_G			1				1				2
80	ASGA0090978_T							1		1		2
81	ALGA0040786_T		1	1								2
82	H3GA0022644_G				1			1				2
83	H3GA0023624_T		1	1								2
84	MARC0066088_A	1			1							2
85	ASGA0038488_C						1			1		2
86	ALGA0106925_G							1	1			2
87	MARC0030848_G				1						1	2
88	ALGA0100690_T					1				1		2
89	ALGA0060351_C				1		1					2
90	ALGA0067602_G			1						1		2
91	ALGA0073131_T			1				1				2
92	H3GA0056021_G			1				1				2
93	ASGA0071208_A			1				1				2
94	ALGA0090527_A	1					1					2
95	ALGA0095241_C	1		1								2
96	ASGA0001260_G			1				1	1			3
97	DIAS0001704_G			1				1		1		3
98	DRGA0003838_C			1				1	1			3
99	MARC0065274_T		1			1	1					3
100	MARC0034969_C			1	1						1	3
101	ASGA0023412_T					1		1		1		3
102	H3GA0015654_G							1		1	1	3
103	DIAS0000002_A						1	1		1		3
104	ALGA0111830_G				1	1			1			3
105	H3GA0056764_T	1			1			1				3
106	ALGA0110070_T			1		1		1				3
107	ALGA0112110_C				1			1		1		3
108	DRGA0007984_C	1				1				1		3
109	ALGA0047813_C	1						1		1		3
110	H3GA0025527_T			1	1					1		3
111	ASGA0098283_C				1	1			1			3
112	H3GA0028486_T			1			1			1		3
113	MARC0081063_C			1				1		1		3
114	ASGA0048936_G			1				1	1			3
115	ASGA0051481_G			1						1	1	3
116	ASGA0102716_G		1		1		1					3
117	ASGA0056019_G				1	1				1		3
118	ALGA0071962_A			1	1						1	3
119	ALGA0109508_A			1				1		1		3
120	ALGA0079247_C			1					1		1	3
121	ALGA0081287_G	1				1				1		3
122	DRGA0014761_T			1				1		1		3
123	H3GA0045217_G			1		1	1					3
124	MARC0036920_A		1						1	1		3
125	H3GA0056553_A		1	1						1		3
126	ALGA0008126_C			1	1	1				1		4
127	ASGA0001965_A			1	1					1	1	4
128	ASGA0004749_G	1	1	1	1							4
129	CASI0009711_T	1			1	1				1		4
130	ALGA0007333_A			1	1	1		1				4
131	MARC0064250_T	1	1		1			1				4
132	ASGA0016437_C	1	1	1						1		4
133	MARC0007306_C						1	1	1		1	4
134	ASGA0020519_A	1		1			1		1			4
135	ASGA0021293_A			1	1		1	1				4
136	DIAS0000484_A			1		1		1			1	4
137	ALGA0027544_G		1	1	1	1						4
138	ALGA0030145_T				1			1	1	1		4
139	ALGA0031033_A	1		1				1		1		4
140	ALGA0113122_C		1	1		1		1				4
141	MARC0032588_G		1	1	1		1					4
142	ALGA0037249_T	1		1		1			1			4
143	H3GA0019335_A	1	1	1					1			4
144	M1GA0011339_G	1		1		1			1			4
145	ALGA0052977_G	1			1			1			1	4
146	ALGA0055368_A		1	1	1		1					4
147	H3GA0028483_G			1					1	1	1	4
148	ALGA0055609_T	1		1		1					1	4
149	ASGA0094644_A					1		1		1	1	4
150	ASGA0091494_C		1		1		1		1			4
151	H3GA0029853_C	1						1	1		1	4
152	H3GA0031628_G				1		1	1			1	4
153	ALGA0064284_T	1	1		1		1					4
154	ALGA0064959_C	1	1	1	1							4
155	ASGA0099343_T	1			1			1	1			4
156	ALGA0072249_A	1		1				1			1	4
157	ALGA0116594_C		1		1			1		1		4
158	MARC0019304_A		1	1	1		1					4
159	ALGA0082929_G						1	1	1		1	4
160	MARC0095550_G	1						1		1	1	4
161	ASGA0075816_C			1	1		1		1			4
162	INRA0054575_T	1		1				1			1	4
163	INRA0003242_T	1	1		1	1				1		5
164	ALGA0009135_A	1		1	1	1				1		5
165	ASGA0007409_G	1	1	1						1	1	5
166	ASGA0085390_T			1		1		1	1	1		5
167	ALGA0114914_C	1		1	1			1		1		5
168	ASGA0015197_A		1		1			1	1		1	5
169	M1GA0026132_T	1			1		1	1	1			5
170	H3GA0011992_C	1		1	1		1				1	5
171	INRA0014318_A	1		1	1		1				1	5
172	ALGA0026039_T			1	1			1	1		1	5
173	ASGA0026921_A			1	1	1	1	1				5
174	ALGA0044233_G	1			1		1	1	1			5
175	M1GA0011035_T			1	1		1	1			1	5
176	MARC0043064_T		1		1			1		1	1	5
177	ASGA0038951_A	1		1				1		1	1	5
178	ASGA0041933_T	1		1	1	1		1				5
179	H3GA0030189_A		1	1	1			1		1		5
180	MARC0058238_C	1	1	1	1	1						5
181	ALGA0080186_G	1	1		1			1		1		5
182	ALGA0084425_A	1	1	1					1		1	5
183	INRA0061052_T	1			1	1		1	1			5
184	ALGA0008458_C	1		1	1			1	1	1		6
185	ALGA0010326_T	1	1	1	1			1		1		6
186	H3GA0005490_A	1		1		1		1		1	1	6
187	ALGA0019458_C	1	1	1	1			1			1	6
188	H3GA0013355_T	1		1				1	1	1	1	6
189	ALGA0114229_T	1		1		1		1	1	1		6
190	SIRI0001030_A		1	1	1			1	1	1		6
191	ALGA0120173_G		1	1	1		1	1	1			6
192	DIAS0000184_C	1	1		1			1	1		1	6
193	MARC0091155_C	1		1	1	1		1	1			6
194	DIAS0001823_G	1	1	1	1			1		1		6
195	MARC0007450_T			1	1			1	1	1	1	6
196	H3GA0023727_A	1		1	1	1		1	1			6
197	DBWU0000638_T	1		1	1	1			1	1		6
198	H3GA0024875_G		1	1	1	1		1	1			6
199	DRGA0008656_T	1		1	1			1	1	1		6
200	DBWU0000038_C	1		1	1			1	1		1	6
201	MARC0005360_G	1	1	1				1	1	1		6
202	ALGA0060535_T	1		1	1			1	1	1		6
203	ASGA0089858_A	1	1	1	1				1	1		6
204	MARC0057555_G	1		1		1		1	1		1	6
205	ASGA0102634_A	1		1		1		1	1	1		6
206	SIRI0000769_T	1	1	1				1	1		1	6
207	MARC0067844_G	1		1	1			1	1	1		6
208	H3GA0041018_G	1	1	1			1	1	1			6
209	ASGA0096934_A	1			1	1		1	1		1	6
210	M1GA0019295_G	1	1	1				1	1	1		6
211	ALGA0084155_G	1		1	1	1			1	1		6
212	ALGA0085845_C	1		1	1	1		1	1			6
213	ASGA0072005_A	1		1		1		1	1		1	6
214	H3GA0046337_C	1			1	1		1		1	1	6
215	ALGA0092303_C		1	1	1			1	1	1		6
216	DBMA0000205_G	1		1	1			1	1	1		6
217	ALGA0096436_C	1		1	1		1	1	1			6
218	ASGA0001624_G		1	1	1	1		1	1		1	7
219	ALGA0002592_A	1	1	1		1		1	1		1	7
220	MARC0084072_C	1	1	1	1	1		1		1		7
221	MARC0059892_G	1	1		1	1		1		1	1	7
222	ALGA0118409_A	1	1	1	1			1	1		1	7
223	ASGA0082213_G	1		1	1	1		1	1		1	7
224	MARC0089099_G	1		1	1	1		1	1	1		7
225	ALGA0120955_C		1		1	1	1	1	1	1		7
226	MARC0091958_A	1			1	1	1	1	1	1		7
227	ALGA0021535_T	1	1	1	1	1			1		1	7
228	ASGA0020369_G	1	1	1	1			1	1	1		7
229	H3GA0013772_G		1	1	1	1	1	1			1	7
230	H3GA0014008_G	1		1	1			1	1	1	1	7
231	ALGA0034301_C		1	1		1		1	1	1	1	7
232	M1GA0026184_G	1	1	1	1			1		1	1	7
233	H3GA0055869_C	1	1		1		1	1	1	1		7
234	ASGA0102040_C	1	1	1	1			1	1	1		7
235	ALGA0036566_C	1	1	1	1			1	1	1		7
236	ALGA0108841_T	1	1	1	1		1		1	1		7
237	ASGA0093441_C	1	1	1		1	1			1	1	7
238	H3GA0025460_G		1	1	1		1	1	1	1		7
239	M1GA0012065_T	1	1	1	1	1		1			1	7
240	ASGA0041945_T		1	1	1			1	1	1	1	7
241	ASGA0103417_A	1	1	1	1		1	1	1			7
242	DIAS0000893_T	1	1	1		1	1	1		1		7
243	M1GA0027036_A	1		1	1	1	1	1		1		7
244	MARC0026927_A	1		1	1	1	1		1		1	7
245	ASGA0082325_T	1	1		1			1	1	1	1	7
246	ALGA0112577_C	1	1			1	1	1	1		1	7
247	H3GA0031079_A	1	1	1	1		1	1	1			7
248	ALGA0072090_G	1	1	1				1	1	1	1	7
249	ALGA0115393_C	1	1	1	1			1	1	1		7
250	ALGA0074348_T			1	1		1	1	1	1	1	7
251	ALGA0079583_T	1		1	1		1	1		1	1	7
252	ALGA0080140_G	1	1	1	1	1		1		1		7
253	MARC0004981_A	1		1	1		1	1	1		1	7
254	MARC0003985_T		1	1	1	1	1		1	1		7
255	M1GA0024377_C			1	1	1	1		1	1	1	7
256	M1GA0020479_G	1			1	1		1	1	1	1	7
257	ASGA0071068_G	1	1		1			1	1	1	1	7
258	ALGA0087827_G	1	1	1		1		1	1		1	7
259	ALGA0088742_A		1	1	1	1		1	1	1		7
260	ALGA0120764_A	1	1	1			1	1	1	1		7
261	ASGA0075714_A	1		1	1	1		1	1		1	7
262	M1GA0021701_T	1	1		1	1	1		1		1	7
263	ALGA0094947_C	1	1	1	1	1	1			1		7
264	ASGA0001243_A	1		1		1	1	1	1	1	1	8
265	ASGA0002809_C	1	1		1	1		1	1	1	1	8
266	MARC0090421_C	1	1	1		1	1	1	1	1		8
267	DRGA0001429_C	1	1	1	1			1	1	1	1	8
268	ALGA0110613_G	1	1	1	1	1		1		1	1	8
269	ASGA0006558_G	1		1	1	1	1	1	1	1		8
270	H3GA0004945_T	1	1		1	1		1	1	1	1	8
271	ASGA0008215_C	1	1	1		1	1	1	1	1		8
272	H3GA0005813_T	1	1	1	1	1		1	1	1		8
273	MARC0032515_C	1	1	1	1			1	1	1	1	8
274	H3GA0009141_A	1	1	1		1	1	1	1	1		8
275	ALGA0019686_C		1	1	1	1	1	1	1		1	8
276	ALGA0027097_T	1	1	1	1			1	1	1	1	8
277	MARC0036560_A	1	1	1	1			1	1	1	1	8
278	ALGA0033636_G	1	1	1	1		1	1		1	1	8
279	M1GA0026730_A	1	1	1	1	1		1	1	1		8
280	ALGA0035198_C	1	1	1	1		1	1	1	1		8
281	ALGA0107074_G		1	1	1	1		1	1	1	1	8
282	ALGA0112986_G	1	1	1	1	1		1	1		1	8
283	MARC0040683_G	1	1	1	1	1		1	1		1	8
284	DRGA0007750_G	1		1	1		1	1	1	1	1	8
285	H3GA0022261_G	1	1	1		1	1		1	1	1	8
286	INRA0027852_A	1		1	1	1	1	1	1		1	8
287	ALGA0045079_T	1	1		1		1	1	1	1	1	8
288	MARC0043760_A	1	1	1	1	1		1	1		1	8
289	ALGA0045896_C	1	1	1	1			1	1	1	1	8
290	MARC0063607_A	1	1	1	1	1	1	1	1			8
291	DRGA0008311_G	1		1		1	1	1	1	1	1	8
292	ALGA0115258_G		1	1	1	1	1	1	1		1	8
293	ALGA0049074_T			1	1	1	1	1	1	1	1	8
294	ALGA0115040_G	1		1	1		1	1	1	1	1	8
295	SIRI0001325_A	1		1	1	1		1	1	1	1	8
296	MARC0013460_C		1	1	1	1	1	1		1	1	8
297	ALGA0062025_C	1	1	1	1		1	1		1	1	8
298	ALGA0063431_C		1	1	1	1		1	1	1	1	8
299	ASGA0054317_T	1	1	1	1	1	1	1	1			8
300	ASGA0062813_C		1	1	1	1		1	1	1	1	8
301	DIAS0001594_A	1	1	1	1	1	1	1			1	8
302	ALGA0081396_G	1	1	1	1	1		1	1	1		8
303	ASGA0067593_G	1	1	1	1		1	1	1		1	8
304	ALGA0083020_C	1	1	1	1		1	1	1	1		8
305	ASGA0068522_A	1	1	1	1	1	1		1	1		8
306	DRGA0014948_C	1	1	1		1		1	1	1	1	8
307	ALGA0085795_A	1	1	1	1			1	1	1	1	8
308	ALGA0086044_A	1	1	1	1	1	1		1	1		8
309	CASI0005862_C	1	1	1	1		1	1		1	1	8
310	H3GA0044808_G	1		1	1	1	1	1	1		1	8
311	MARC0028128_C	1		1	1	1	1	1	1	1		8
312	ALGA0104183_C	1	1		1	1		1	1	1	1	8
313	MARC0020934_T		1		1	1	1	1	1	1	1	8
314	INRA0054308_A	1		1	1	1	1	1	1	1		8
315	DRGA0001629_T	1		1	1	1	1	1	1	1	1	9
316	H3GA0004844_G	1	1	1	1	1		1	1	1	1	9
317	H3GA0006791_T	1	1	1	1		1	1	1	1	1	9
318	ASGA0012130_G	1	1	1	1	1		1	1	1	1	9
319	MARC0007903_A	1	1	1	1	1		1	1	1	1	9
320	ASGA0096408_A	1	1	1	1		1	1	1	1	1	9
321	ALGA0107982_C	1	1	1	1		1	1	1	1	1	9
322	ALGA0115329_T	1	1	1	1	1		1	1	1	1	9
323	MARC0032369_C	1	1	1		1	1	1	1	1	1	9
324	MARC0101013_A	1	1	1	1	1		1	1	1	1	9
325	DRGA0007207_T	1	1	1	1		1	1	1	1	1	9
326	H3GA0022854_A	1	1	1	1	1	1		1	1	1	9
327	ALGA0118448_A	1	1	1	1		1	1	1	1	1	9
328	ASGA0043928_T	1	1		1	1	1	1	1	1	1	9
329	H3GA0038237_C	1	1	1	1	1	1	1	1		1	9
330	DIAS0000371_A	1	1	1	1	1	1	1	1	1		9
331	H3GA0047494_C	1	1	1	1	1	1		1	1	1	9
332	DIAS0002496_C	1	1	1	1	1	1	1	1	1	1	10
333	MARC0031044_G	1	1	1	1	1	1	1	1	1	1	10
334	ASGA0016612_G	1	1	1	1	1	1	1	1	1	1	10
335	ALGA0023773_A	1	1	1	1	1	1	1	1	1	1	10
336	DIAS0002831_T	1	1	1	1	1	1	1	1	1	1	10
337	DIAS0000401_G	1	1	1	1	1	1	1	1	1	1	10
338	UMB10000006_G	1	1	1	1	1	1	1	1	1	1	10
339	H3GA0056653_G	1	1	1	1	1	1	1	1	1	1	10
340	DIAS0001424_C	1	1	1	1	1	1	1	1	1	1	10
341	ALGA0093437_G	1	1	1	1	1	1	1	1	1	1	10
